# Supplementary material for: Targeted Atherosclerosis Treatment Using Vascular Cell Adhesion Molecule-1 Targeting Peptide-Engineered Plant-Derived Extracellular Vesicles
Source: Int J Mol Sci. 2025 Sep 12;26(18):8884. doi: 10.3390/ijms26188884 (PMC12470028; doi:10.3390/ijms26188884)
Supplement: Supplementary file 1 [file ijms-26-08884-s001.zip]

Archive with 1 entries (1 files):
- ijms-3858399-supplementary.pdf
